# Supplementary material for: Enhancing the Selectivity of Nitroso-R-Salt for the Determination of Co(II) in Lithium Bioleaching Recovery of Smartphone Batteries Using a Combinatorial Methodology Approach
Source: Nanomaterials (Basel). 2025 Aug 16;15(16):1264. doi: 10.3390/nano15161264 (PMC12389291; doi:10.3390/nano15161264)
Supplement: Supplementary file 1 [file nanomaterials-15-01264-s001.zip]

Archive with 1 entries (1 files):
- nanomaterials-3718684-supplementary.pdf
